# Supplementary material for: Time- and Dose-Dependent Cardiovascular Effects of Nicotine-Containing Electronic Cigarettes in Young Adults: A Systematic Review and Meta-Analysis
Source: Toxics. 2025 Sep 30;13(10):831. doi: 10.3390/toxics13100831 (PMC12567738; doi:10.3390/toxics13100831)
Supplement: Supplementary file 1 [file toxics-13-00831-s001.zip]

Archive with 4 entries (4 files):
- Supplementary Materials S1 Search Engine.pdf
- Supplementary Materials S2 Specific design characteristics.pdf
- Supplementary Materials S3 Strobe Scale.pdf
- Supplementary Materials S4 CONSORT Scale.pdf
